# Supplementary material for: Biologically Active Compounds in Stizolophus balsamita Inflorescences: Isolation, Phytochemical Characterization and Effects on the Skin Biophysical Parameters
Source: Int J Mol Sci. 2021 Apr 23;22(9):4428. doi: 10.3390/ijms22094428 (PMC8122880; doi:10.3390/ijms22094428)
Supplement: Supplementary file 1 [file ijms-22-04428-s001.zip]

Archive with 1 entries (1 files):
- ijms-1161818-supplementary.pdf
